# Supplementary material for: Trans-cortical vessels in the mouse temporal bulla bone are a means to recruit myeloid cells in chronic otitis media and limit peripheral leukogram changes
Source: Front Genet. 2022 Sep 28;13:985214. doi: 10.3389/fgene.2022.985214 (PMC9555619; doi:10.3389/fgene.2022.985214)
Supplement: Supplementary file 3 [file Table1.XLSX]

## Sheet: Table S1
		Table S1. Analysis of regional epithelial populations in normal FVB bulla and inflamed EdaTa bulla
			ciliated cells	non-ciliated cells	goblet cells	total	Chi-square
		EdaTa dorsal pole	453	68	82	603	P<0.0001
		FVB dorsal pole	316	98	10	424
		EdaTa mesotympanum	547	313	41	901	P=0.1423
		FVB mesotympanum	480	269	21	770
			ciliated cells	non-ciliated cells	goblet cells	total
		EdaTa promontory	374	375	34	783
		FVB promontory	20	234	0	254
			ciliated + goblet cells	non-ciliated cells		total	Chi-square
		EdaTa promontory	408	375		783	P<0.0001
		FVB promontory	20	234		254
		Numbers in the body of the table are cell type counts
		Note data for cell type frequencies for dorsal pole region and mesotympanum were analysed by
		2x3 Chi-square tests.
		Data for promontory has combined ciliated cell and goblet cells (so no categories have less than
		5 counts) and was analysed with a 2x2 Chi-square test.
